# Supplementary material for: A Retrospective Exploratory Analysis for Serum Extracellular Vesicles Reveals APRIL (TNFSF13), CXCL13, and VEGF-A as Prognostic Biomarkers for Neoadjuvant Chemotherapy in Triple-Negative Breast Cancer
Source: Int J Mol Sci. 2023 Oct 25;24(21):15576. doi: 10.3390/ijms242115576 (PMC10647725; doi:10.3390/ijms242115576)
Supplement: Supplementary file 1 [file ijms-24-15576-s001.zip]

Archive with 2 entries (2 files):
- 0 2_2 Supplementary Materials.pdf
- 0 3_1 supplementary Table.xlsx
