# Supplementary material for: A Retrospective Exploratory Analysis for Serum Extracellular Vesicles Reveals APRIL (TNFSF13), CXCL13, and VEGF-A as Prognostic Biomarkers for Neoadjuvant Chemotherapy in Triple-Negative Breast Cancer
Source: Int J Mol Sci. 2023 Oct 25;24(21):15576. doi: 10.3390/ijms242115576 (PMC10647725; doi:10.3390/ijms242115576)
Supplement: Supplementary file 1 [file ijms-24-15576-s001.zip › 0 3_1 supplementary Table.xlsx]

## Sheet: Table S1
Table S1. Full name for each target in the ProcartaPlex Immune Monitoring 65-Plex Panel
Analyte	Gene name (HGNC)	protein name (uniprot)	Mean ± SD
APRIL	TNFSF13	Tumor necrosis factor ligand superfamily member 13	189.3 ± 534.2
BAFF	TNFSF13B	Tumor necrosis factor ligand superfamily member 13B	12.3 ± 32.7
BLC	CXCL13	C-X-C motif chemokine 13	64.1 ± 85.5
CD30	TNFRSF8	Tumor necrosis factor receptor superfamily member 8	6.3 ± 43
CD40L	CD40LG	CD40 ligand	3 ± 11.3
ENA-78	CXCL5	C-X-C motif chemokine 5	5.2 ± 23.1
Eotaxin	CCL11	Eotaxin	0.8 ± 2.2
Eotaxin-2	CCL24	C-C motif chemokine 24	16.1 ± 24.5
Eotaxin-3	CCL26	C-C motif chemokine 26	3.5 ± 10.4
FGF-2	FGF2	Fibroblast growth factor 2	1.5 ± 3.8
Fractalkine	CX3CL1	Fractalkine, C-X3-C motif chemokine ligand 1	3.4 ± 16.7
G-CSF	CSF3	Granulocyte colony-stimulating factor	19.3 ± 26
GM-CSF	CSF2	Granulocyte-macrophage colony-stimulating factor	3.6 ± 14.1
GRO-alpha	CXCL1	Growth-regulated alpha protein	3.2 ± 2.5
HGF	HGF	Hepatocyte growth factor	2.1 ± 3.5
IFN-alpha		Interferon alpha	0.6 ± 1.7
IFN-gamma	IFNG	Interferon gamma	1.7 ± 3.7
IL-1 alpha	IL1A	Interleukin-1 alpha	0.6 ± 2
IL-1 beta	IL1B	Interleukin-1 beta	1.2 ± 2.1
IL-10	IL10	Interleukin-10	0.3 ± 1
IL-12p70		Interleukin 12p70	0.5 ± 3
IL-13	IL13	Interleukin-13	0.5 ± 5.2
IL-15	IL15	Interleukin-15	2.9 ± 8
IL-16	IL16	Pro-interleukin-16	16.7 ± 41.2
IL-17A	IL17A	Interleukin-17A	4.5 ± 31.3
IL-18	IL18	Interleukin-18	1.3 ± 2.5
IL-2	IL2	Interleukin-2	5.5 ± 34.5
IL-20	IL20	Interleukin-20	2 ± 8.1
IL-21	IL21	Interleukin-21	29.6 ± 156.5
IL-22	IL22	Interleukin-22	12.6 ± 59.6
IL-23		Interleukin-23	91.4 ± 108.7
IL-27		Interleukin-27	1.1 ± 4.2
IL-2R		Interleukin-2 receptor	6.7 ± 25.5
IL-3	IL3	Interleukin-3	12.8 ± 63.9
IL-31	IL31	Interleukin-31	32.2 ± 88.6
IL-4	IL4	Interleukin-4	2.9 ± 10.3
IL-5	IL5	Interleukin-5	25.1 ± 54.3
IL-6	IL6	Interleukin-6	4.4 ± 32.9
IL-7	IL7	Interleukin-7	0.2 ± 0.6
IL-8	CXCL8	Interleukin-8	7.2 ± 29.2
IL-9	IL9	Interleukin-9	0.9 ± 5.1
IP-10	CXCL10	C-X-C motif chemokine 10	1.9 ± 1.4
I-TAC	CXCL11	C-X-C motif chemokine 11	1.4 ± 9
LIF	LIF	Leukemia inhibitory factor	2.1 ± 8
MCP-1	CCL2	C-C motif chemokine 2	0.4 ± 3.7
MCP-2	CCL8	C-C motif chemokine 8	0.2 ± 1.3
MCP-3	CCL7	C-C motif chemokine 7	7.6 ± 19.2
M-CSF	CSF1	Macrophage colony-stimulating factor 1	355.9 ± 652.2
MDC	CCL22	C-C motif chemokine 22	12.6 ± 12.8
MIF	MIF	Macrophage migration inhibitory factor	0.7 ± 1.8
MIG	CXCL9	C-X-C motif chemokine 9	21.3 ± 136.4
MIP-1 alpha	CCL3	C-C motif chemokine 3	0.8 ± 3.6
MIP-1 beta	CCL4	C-C motif chemokine 4	1.2 ± 6.9
MIP-3 alpha	CCL20	C-C motif chemokine 20	38.2 ± 60.5
MMP-1	MMP1	Interstitial collagenase	0.4 ± 3.9
NGF beta	NGF	Beta-nerve growth factor	0.2 ± 0.6
SCF	KITLG	Kit ligand	0.7 ± 2.5
SDF-1 alpha	CXCL12	Stromal cell-derived factor 1 alpha	271.4 ± 374.1
TNF alpha	TNF	Tumor necrosis factor	0.6 ± 2.2
TNF beta	LTA	Lymphotoxin-alpha	9 ± 31.3
TNF-R2	TNFRSF1B	Tumor necrosis factor receptor superfamily member 1B	7.1 ± 45.4
TRAIL	TNFSF10	Tumor necrosis factor ligand superfamily member 10	73.7 ± 228.5
TSLP	TSLP	Thymic stromal lymphopoietin	7.1 ± 29.9
TWEAK	TNFSF12	Tumor necrosis factor ligand superfamily member 12	35.3 ± 181
VEGF-A	VEGFA	Vascular endothelial growth factor A	15 ± 51.8
Data are presented as mean± standard deviation

## Sheet: Table S2
Table S2. Correlation analysis among biomarker concentrations in EVs and serum
		EV_ APRIL	EV_ CXCL13	EV_ VEGF-A	Soluble_ APRIL	Soluble _CXCL13	Soluble_ VEGF-A
Soluble_ VEGF-A	r p-value						1
Soluble _CXCL13	r p-value					1	-0.01 0.891
Soluble_ APRIL	r p-value				1	-.149* 0.04	0.462** <0.001
EV_ VEGF-A	r p-value			1	0.122 0.093	0.07 0.34	0.359** <0.001
EV_ CXCL13	r p-value		1	0.271** <0.001	-0.036 0.622	0.044 0.551	-0.013 0.855
EV_ APRIL	r p-value	1	0.520** <0.001	0.531** <0.001	0.194** 0.007	-0.076 0.3	0.056 0.44
r = correlation coefficient; p-value indicating statistical significance, * p < 0.05; ** p < 0.01

## Sheet: Table S3
Table S3. Clinicopathological characteristics of 190 TNBC patients
Patient ID	Age at Diagnosis	Menopausal status	Cancer Type	Clinical T stage	Clinical N stage	Clinical Stage	ER Status	ER score measured by IHC	PgR Status	PgR score measured by IHC	HER2 Status	HER2 scrore measured by IHC	HER2/CEP17 ratio	Postoperative Pathologic Stage	Nuclear grade	Histologic grade	RCB score	RCB class	Relapse Free Status	Overall Survival Status
B200_041	48.1725	Pre	IDC	2	0	2A	Negative	0	Negative	0	Negative	0		2B	2	2	2.758	2	Not Recurred	LIVING
B200_042	56.8542	Post	IDC	2	2	3A	Negative	0	Negative	0	Negative	1		N/A	N/A	N/A	0	0	Not Recurred	LIVING
B200_043	43.0472	Pre	IDC	2	2	3A	Negative	0	Negative	0	Negative	0		N/A	N/A	N/A	0	0	Not Recurred	LIVING
B200_044	42.0643	Pre	IDC	1	3	3C	Negative	0	Negative	0	Negative	2	1.15	3A	2	3	3.752	3	Recurred	DECEASED
B200_045	45.9713	Pre	IDC	3	3	3C	Negative	0	Negative	0	Negative	0		3A	3	3	4.066	3	Recurred	DECEASED
B200_047	62.8145	Post	IDC	3	2	3A	Negative	0	Negative	0	Negative	1		N/A	N/A	N/A	0	0	Not Recurred	LIVING
B200_048	41.2293	Pre	IDC	2	3	3C	Negative	0	Negative	0	Negative	1		1A	3	3	1.964	2	Not Recurred	LIVING
B200_049	58.8939	Post	IDC	2	2	3A	Negative	0	Negative	0	Negative	0		3A	3	3	3.841	3	Recurred	DECEASED
B200_050	42.8118	Pre	IDC	2	0	2A	Negative	0	Negative	0	Negative	1		1A	3	3	1.449	2	Not Recurred	LIVING
B200_051	36.0192	Pre	IDC	2	0	2A	Negative	0	Negative	0	Negative	1		1A	3	3	2.094	2	Not Recurred	LIVING
B200_053	51.9617	Post	IDC	2	1	2B	Negative	0	Negative	0	Negative	0		1A	3	3	0.732	1	Not Recurred	LIVING
B200_054	43.5729	Pre	IDC	3	2	3A	Negative	0	Negative	0	Negative	0		2A	3	3	2.392	2	Not Recurred	LIVING
B200_055	46.0397	Pre	IDC	2	3	3C	Negative	0	Negative	0	Negative	0		2B	2	2	3.108	2	Recurred	DECEASED
B200_056	52.3641	Post	IDC	2	2	3A	Negative	0	Negative	0	Negative	2	1.01	N/A	N/A	N/A	0	0	Not Recurred	LIVING
B200_057	54.423	Post	IDC	3	2	3A	Negative	0	Negative	0	Negative	1		1A	3	3	1.296	1	Not Recurred	LIVING
B200_058	52.553	Unknown	IDC	2	1	2B	Negative	0	Negative	0	Negative	0		2B	3	2	3.53	3	Recurred	DECEASED
B200_059	44.8487	Pre	IDC	2	2	3A	Negative	0	Negative	0	Negative	0		2A	3	3	2.253	2	Not Recurred	LIVING
B200_060	60.5667	Post	IDC	2	1	2B	Negative	0	Negative	0	Negative	2	1.935	N/A	3	Unknown	0	0	Not Recurred	LIVING
B200_061	56.5202	Post	IDC	2	3	3C	Negative	2	Negative	0	Negative	2	1.47	N/A	N/A	N/A	0	0	Not Recurred	LIVING
B200_062	36.1834	Pre	IDC	1	2	3A	Negative	0	Negative	0	Negative	1		N/A	N/A	N/A	0	0	Not Recurred	LIVING
B200_063	33.2485	Pre	IDC	2	1	2B	Negative	0	Negative	0	Negative	0		1A	3	3	1.561	2	Not Recurred	LIVING
B200_064	49.2074	Post	IDC	2	1	2B	Negative	0	Negative	0	Negative	0		2A	3	3	3.118	2	Not Recurred	LIVING
B200_065	50.7433	Post	IDC	1	1	2A	Negative	0	Negative	0	Negative	1		2A	3	Unknown	1.675	2	Not Recurred	LIVING
B200_066	50.9295	Pre	IDC	2	2	3A	Negative	0	Negative	0	Negative	0		2B	3	3	3.486	3	Not Recurred	LIVING
B200_067	47.3703	Post	IDC	4	3	3C	Negative	0	Negative	0	Negative	0		3A	3	3	3.725	3	Recurred	DECEASED
B200_068	57.7796	Post	IDC	1	2	3A	Negative	2	Negative	2	Negative	1		N/A	N/A	N/A	0	0	Not Recurred	LIVING
B200_069	41.358	Pre	IDC	2	1	2B	Negative	0	Negative	0	Negative	1		N/A	2	Unknown	0	0	Not Recurred	LIVING
B200_070	44.46	Pre	IDC	2	0	2A	Negative	0	Negative	0	Negative	0		1A	3	3	2.103	2	Not Recurred	LIVING
B200_071	51.9151	Pre	IDC	3	1	3A	Negative	0	Negative	0	Negative	0		2A	3	3	0.98	1	Not Recurred	LIVING
B200_072	45.5469	Pre	IDC	2	1	2B	Negative	0	Negative	0	Negative	0		1A	3	2	1.741	2	Not Recurred	LIVING
B200_073	28.5503	Pre	IDC	1	1	2A	Negative	0	Negative	0	Negative	0		N/A	N/A	N/A	0	0	Not Recurred	LIVING
B200_074	35.3812	Pre	IDC	3	1	3A	Negative	0	Negative	0	Negative	0		1A	2	2	0.764	1	Not Recurred	LIVING
B200_075	70.1355	Post	IDC	2	3	3C	Negative	0	Negative	0	Negative	1		N/A	N/A	N/A	0	0	Not Recurred	LIVING
B200_076	44.6845	Pre	IDC	1	1	2A	Negative	0	Negative	0	Negative	1		1A	3	3	1.882	2	Not Recurred	LIVING
B200_077	43.1403	Post	IDC	1	3	3C	Negative	2	Negative	0	Negative	1		3A	N/A	N/A	1.84	2	Recurred	DECEASED
B200_078	55.8631	Post	IDC	2	0	2A	Negative	0	Negative	0	Negative	2	0.89	2A	3	3	2.112	2	Recurred	DECEASED
B200_079	53.2101	Post	IDC	3	2	3A	Negative	0	Negative	0	Negative	1		2A	3	3	2.248	2	Not Recurred	LIVING
B200_080	56.3641	Post	IDC	2	2	3A	Negative	0	Negative	0	Negative	0		2B	3	3	4.034	3	Recurred	DECEASED
B200_081	39.5975	Pre	IDC	2	2	3A	Negative	0	Negative	0	Negative	0		3C	2	1	4.523	3	Recurred	DECEASED
B200_082	46.4203	Post	IDC	2	1	2B	Negative	0	Negative	0	Negative	1		N/A	N/A	N/A	0	0	Not Recurred	LIVING
B200_083	46.5791	Pre	IDC	2	1	2B	Negative	2	Negative	0	Negative	0		N/A	N/A	N/A	0	0	Not Recurred	LIVING
B200_084	29.2293	Pre	IDC	2	1	2B	Negative	0	Negative	0	Negative	0		2B	2	3	4.033	3	Recurred	DECEASED
B200_085	51.8412	Post	IDC	1	1	2A	Negative	0	Negative	0	Negative	1		N/A	N/A	N/A	0	0	Not Recurred	LIVING
B200_086	36.5038	Pre	IDC	3	0	2B	Negative	0	Negative	0	Negative	0		1A	3	3	1.524	2	Not Recurred	LIVING
B200_087	47.9754	Pre	IDC	3	2	3A	Negative	0	Negative	0	Negative	0		1B	3	Unknown	1	1	Not Recurred	LIVING
B200_088	70.5517	Post	IDC	2	1	2B	Negative	0	Negative	0	Negative	2	0.79	3A	3	3	3.679	3	Not Recurred	LIVING
B200_089	31.7454	Pre	IDC	2	0	2A	Negative	2	Negative	0	Negative	0		1A	3	3	0.947	1	Not Recurred	LIVING
B200_090	40.46	Pre	IDC	3	2	3A	Negative	0	Negative	0	Negative	0		3A	3	3	4.099	3	Recurred	LIVING
B200_091	38.1711	Pre	IDC	3	1	3A	Negative	2	Negative	0	Negative	0		N/A	N/A	N/A	0	0	Not Recurred	LIVING
B200_092	44.9473	Pre	IDC	2	1	2B	Negative	0	Negative	0	Negative	0		2A	3	3	2.197	2	Not Recurred	LIVING
B200_093	36.8843	Pre	IDC	3	3	3C	Negative	0	Negative	0	Negative	2	1.728	3A	2	3	3.706	3	Recurred	DECEASED
B200_094	54.0534	Post	IDC	2	2	3A	Negative	0	Negative	0	Negative	0		2A	3	Unknown	1.479	2	Not Recurred	LIVING
B200_095	49.024	Pre	IDC	2	2	3A	Negative	0	Negative	0	Negative	0		2A	3	3	2.09	2	Not Recurred	LIVING
B200_096	42.5161	Pre	IDC	2	2	3A	Negative	0	Negative	0	Negative	1		2A	3	3	2.799	2	Not Recurred	LIVING
B200_097	45.2512	Pre	IDC	2	2	3A	Negative	0	Negative	0	Negative	1		1A	3	3	1.876	2	Recurred	LIVING
B200_098	54.9952	Post	IDC	2	0	2A	Negative	0	Negative	0	Negative	0		N/A	N/A	N/A	0	0	Not Recurred	LIVING
B200_099	65.6208	Post	IDC	2	3	3C	Negative	0	Negative	0	Negative	2	1.097	2B	3	3	3.611	3	Recurred	LIVING
B200_100	45.1937	Pre	IDC	2	1	2B	Negative	0	Negative	0	Negative	0		2A	3	3	Unknown	Unknown	Not Recurred	LIVING
B200_101	37.7933	Pre	IDC	2	1	2B	Negative	0	Negative	2	Negative	0		1A	3	3	2.025	2	Not Recurred	LIVING
B200_102	33.9822	Pre	IDC	3	3	3C	Negative	0	Negative	0	Negative	0		N/A	N/A	N/A	0	0	Recurred	LIVING
B200_103	47.2799	Pre	IDC	2	2	3A	Negative	0	Negative	0	Negative	0		N/A	N/A	N/A	0	0	Not Recurred	LIVING
B200_104	33.1745	Pre	IDC	3	2	3A	Negative	0	Negative	0	Negative	0		1A	3	3	1.459	2	Not Recurred	LIVING
B200_105	36.2026	Pre	IDC	1	1	2A	Negative	0	Negative	0	Negative	0		N/A	N/A	N/A	0	0	Not Recurred	LIVING
B200_106	40.3258	Pre	IDC	2	1	2B	Negative	0	Negative	0	Negative	0		1A	3	3	1.176	1	Not Recurred	LIVING
B200_107	54.5352	Post	IDC	2	2	3A	Negative	0	Negative	0	Negative	0		3C	3	3	4.138	3	Not Recurred	LIVING
B200_108	49.9165	Post	IDC	2	0	2A	Negative	0	Negative	0	Negative	0		1A	3	3	1.543	2	Not Recurred	LIVING
B200_109	53.0294	Pre	IDC	2	1	2B	Negative	0	Negative	0	Negative	1		2A	3	3	Unknown	Unknown	Not Recurred	LIVING
B200_110	31.4853	Pre	IDC	2	0	2A	Negative	0	Negative	0	Negative	1		N/A	N/A	N/A	0	0	Not Recurred	LIVING
B200_111	48.7885	Post	IDC	2	1	2B	Negative	0	Negative	0	Negative	0		N/A	N/A	N/A	0	0	Not Recurred	LIVING
B200_112	43.4196	Pre	IDC	1	2	3A	Negative	0	Negative	0	Negative	0		N/A	3	Unknown	0	0	Not Recurred	LIVING
B200_113	48.1478	Pre	IDC	3	1	3A	Negative	0	Negative	0	Negative	2	0.9	1A	3	3	Unknown	Unknown	Not Recurred	LIVING
B200_114	52.742	Post	IDC	3	1	3A	Negative	0	Negative	0	Negative	2	1.079	2A	3	2	2.96	2	Not Recurred	LIVING
B200_115	45.4483	Pre	IDC	2	1	2B	Negative	0	Negative	0	Negative	0		N/A	N/A	N/A	0	0	Not Recurred	LIVING
B200_116	29.2457	Pre	IDC	2	1	2B	Negative	0	Negative	0	Negative	0		N/A	2	Unknown	0	0	Recurred	LIVING
B200_117	43.5318	Pre	IDC	3	2	3A	Negative	0	Negative	0	Negative	0		N/A	N/A	N/A	0	0	Not Recurred	LIVING
B200_118	59.1513	Post	IDC	2	1	2B	Negative	0	Negative	0	Negative	0		2A	3	3	2.288	2	Recurred	LIVING
B200_119	34.0123	Pre	IDC	2	3	3C	Negative	0	Negative	0	Negative	0		1A	3	3	1.708	2	Recurred	DECEASED
B200_120	54.5243	Post	IDC	2	3	3C	Negative	0	Negative	0	Negative	0		2A	3	3	3.046	2	Not Recurred	LIVING
B200_121	56.2875	Post	IDC	3	0	2B	Negative	2	Negative	0	Negative	0		1A	3	Unknown	0.854	1	Not Recurred	LIVING
B200_122	55.7372	Unknown	IDC	2	1	2B	Negative	0	Negative	2	Negative	0		1A	3	2	1.271	1	Not Recurred	LIVING
B200_123	63.4798	Post	IDC	2	2	3A	Negative	2	Negative	0	Negative	0		N/A	N/A	N/A	0	0	Not Recurred	LIVING
B200_124	58.141	Post	IDC	2	1	2B	Negative	0	Negative	0	Negative	0		N/A	N/A	N/A	0	0	Not Recurred	LIVING
B200_125	57.4045	Post	IDC	2	3	3C	Negative	0	Negative	0	Negative	0		2A	3	3	3.521	3	Recurred	DECEASED
B200_126	58.5544	Post	IDC	1	1	2A	Negative	0	Negative	0	Negative	0		N/A	N/A	N/A	0	0	Not Recurred	LIVING
B200_127	33.6564	Pre	IDC	2	3	3C	Negative	0	Negative	0	Negative	0		N/A	N/A	N/A	0	0	Not Recurred	LIVING
B200_128	52.4079	Post	IDC	2	0	2A	Negative	0	Negative	0	Negative	0		1A	3	3	0.652	1	Not Recurred	LIVING
B200_129	44.3587	Pre	IDC	3	1	3A	Negative	0	Negative	0	Negative	0		2B	3	2	3.255	2	Recurred	DECEASED
B200_130	62.5517	Post	IDC	1	2	3A	Negative	0	Negative	0	Negative	1		1A	2	2	Unknown	Unknown	Not Recurred	LIVING
B200_131	62.1246	Post	IDC	3	3	3C	Negative	0	Negative	0	Negative	1		N/A	3	Unknown	0	0	Not Recurred	LIVING
B200_132	56.6105	Post	IDC	2	2	3A	Negative	0	Negative	0	Negative	0		N/A	N/A	N/A	0	0	Not Recurred	LIVING
B200_133	41.9138	Pre	IDC	2	1	2B	Negative	0	Negative	0	Negative	2	1.37	N/A	3	Unknown	0	0	Not Recurred	LIVING
B200_134	35.1677	Pre	IDC	1	1	2A	Negative	0	Negative	0	Negative	0		N/A	N/A	N/A	0	0	Not Recurred	LIVING
B200_135	58.4257	Post	IDC	2	1	2B	Negative	0	Negative	0	Negative	2	1.087	1A	3	3	Unknown	Unknown	Not Recurred	LIVING
B200_136	35.7344	Pre	IDC	2	2	3A	Negative	2	Negative	0	Negative	1		1B	3	Unknown	1.071	1	Recurred	LIVING
B200_137	51.8412	Pre	IDC	2	3	3C	Negative	0	Negative	0	Negative	0		N/A	N/A	N/A	0	0	Recurred	DECEASED
B200_138	66.809	Post	IDC	2	0	2A	Negative	0	Negative	0	Negative	0		1A	2	2	1.812	2	Recurred	LIVING
B200_139	63.8056	Post	IDC	2	0	2A	Negative	0	Negative	0	Negative	0		2A	3	3	2.067	2	Not Recurred	LIVING
B200_140	36.2601	Pre	IDC	2	1	2B	Negative	2	Negative	0	Negative	0		N/A	N/A	N/A	0	0	Not Recurred	LIVING
B200_141	52.1697	Post	IDC	2	0	2A	Negative	0	Negative	0	Negative	1		1A	3	3	1.836	2	Not Recurred	LIVING
B200_142	55.6632	Post	IDC	3	3	3C	Negative	0	Negative	0	Negative	0		1A	3	3	1.277	1	Recurred	LIVING
B200_143	58.7214	Post	IDC	3	0	2B	Negative	0	Negative	0	Negative	2	0.99	1A	2	2	1.241	1	Not Recurred	LIVING
B200_144	46.7214	Pre	IDC	2	2	3A	Negative	0	Negative	0	Negative	0		2A	3	3	2.759	2	Not Recurred	LIVING
B200_145	55.6961	Post	IDC	2	3	3C	Negative	0	Negative	0	Negative	0		2A	3	3	2.99	2	Recurred	LIVING
B200_146	60.8049	Post	IDC	2	1	2B	Negative	0	Negative	0	Negative	2	1.04	2A	3	2	1.846	2	Not Recurred	LIVING
B200_147	45.7413	Pre	IDC	3	2	3A	Negative	0	Negative	0	Negative	1		2B	3	2	1.882	2	Not Recurred	LIVING
B200_148	56.9418	Post	IDC	2	2	3A	Negative	0	Negative	0	Negative	1		1A	2	2	1.578	2	Not Recurred	LIVING
B200_149	56.2902	Post	IDC	3	1	3A	Negative	0	Negative	0	Negative	0		1B	3	2	2.693	2	Not Recurred	LIVING
B200_150	34.1383	Pre	IDC	2	3	3C	Negative	0	Negative	0	Negative	0		1A	3	3	0.971	1	Not Recurred	LIVING
B200_151	60.7639	Post	IDC	2	2	3A	Negative	0	Negative	0	Negative	0		2A	3	3	2.256	2	Not Recurred	LIVING
B200_152	67.384	Post	IDC	2	1	2B	Negative	0	Negative	0	Negative	1		1A	3	2	1.708	2	Not Recurred	LIVING
B200_153	39.2115	Pre	IDC	3	2	3A	Negative	0	Negative	0	Negative	1		3C	3	3	4.068	3	Recurred	DECEASED
B200_154	59.5592	Post	IDC	3	3	3C	Negative	0	Negative	0	Negative	2	1.42	N/A	3	Unknown	0	0	Not Recurred	LIVING
B200_155	43.8138	Pre	IDC	2	1	2B	Negative	0	Negative	0	Negative	0		N/A	N/A	N/A	0	0	Not Recurred	LIVING
B200_156	58.3354	Post	IDC	2	2	3A	Negative	0	Negative	0	Negative	0		N/A	N/A	N/A	0	0	Not Recurred	LIVING
B200_157	33.3744	Pre	IDC	2	3	3C	Negative	0	Negative	0	Negative	0		N/A	N/A	N/A	0	0	Recurred	LIVING
B200_158	54.4668	Pre	IDC	2	2	3A	Negative	0	Negative	0	Negative	0		2A	3	3	2.031	2	Recurred	LIVING
B200_159	51.0938	Pre	IDC	2	2	3A	Negative	0	Negative	0	Negative	0		1A	3	2	1.366	2	Not Recurred	LIVING
B200_160	54.9706	Post	IDC	2	2	3A	Negative	0	Negative	0	Negative	0		N/A	N/A	N/A	0	0	Not Recurred	LIVING
B200_161	42.8665	Pre	IDC	1	3	3C	Negative	0	Negative	0	Negative	0		3C	3	Unknown	2.847	2	Recurred	LIVING
B200_162	60.8843	Post	IDC	2	0	2A	Negative	0	Negative	0	Negative	2	0.885	1A	3	3	Unknown	Unknown	Not Recurred	LIVING
B200_163	52.0493	Post	IDC	2	1	2B	Negative	0	Negative	0	Negative	0		1A	3	3	1.739	2	Not Recurred	LIVING
B200_164	47.217	Peri	IDC	2	1	2B	Negative	0	Negative	0	Negative	0		2A	3	2	3.275	2	Not Recurred	LIVING
B200_165	37.5305	Pre	IDC	2	2	3A	Negative	0	Negative	0	Negative	0		3C	3	3	2.945	2	Recurred	DECEASED
B200_166	38.0917	Pre	IDC	2	2	3A	Negative	0	Negative	0	Negative	2	1.78	1B	3	2	2.328	2	Not Recurred	LIVING
B200_167	41.5934	Pre	IDC	2	2	3A	Negative	0	Negative	0	Negative	0		N/A	N/A	N/A	0	0	Not Recurred	LIVING
B200_168	53.8371	Pre	IDC	2	0	2A	Negative	0	Negative	0	Negative	1		2B	3	2	3.223	2	Not Recurred	LIVING
B200_169	52.5476	Post	IDC	2	2	3A	Negative	0	Negative	0	Negative	0		1A	3	2	1.948	2	Not Recurred	LIVING
B200_170	59.9343	Post	IDC	2	2	3A	Negative	0	Negative	0	Negative	2	1.69	N/A	N/A	N/A	0	0	Recurred	DECEASED
B200_171	34.6968	Pre	IDC	2	1	2B	Negative	0	Negative	0	Negative	0		N/A	N/A	N/A	0	0	Not Recurred	LIVING
B200_172	56.4353	Post	IDC	2	1	2B	Negative	0	Negative	0	Negative	0		N/A	N/A	N/A	0	0	Not Recurred	LIVING
B200_173	47.039	Pre	IDC	2	2	3A	Negative	0	Negative	0	Negative	1		1A	3	3	2.173	2	Not Recurred	LIVING
B200_174	23.4743	Pre	IDC	2	0	2A	Negative	0	Negative	0	Negative	0		1A	3	3	1.701	2	Not Recurred	LIVING
B200_175	55.4743	Post	IDC	2	0	2A	Negative	0	Negative	0	Negative	2	1.82	1A	3	2	0.976	1	Not Recurred	LIVING
B200_176	49.7276	Pre	IDC	2	1	2B	Negative	0	Negative	0	Negative	1		N/A	N/A	N/A	0	0	Not Recurred	LIVING
B200_177	51.1978	Post	IDC	2	1	2B	Negative	0	Negative	0	Negative	0		N/A	N/A	N/A	0	0	Not Recurred	LIVING
B200_178	51.1458	Pre	IDC	2	0	2A	Negative	2	Negative	0	Negative	0		1A	3	3	1.883	2	Not Recurred	LIVING
B200_179	55.8001	Post	IDC	2	2	3A	Negative	2	Negative	2	Negative	1		N/A	N/A	N/A	0	0	Not Recurred	LIVING
B200_180	48.449	Pre	IDC	2	1	2B	Negative	0	Negative	0	Negative	1		1A	3	3	1.897	2	Not Recurred	LIVING
B200_181	51.8686	Post	IDC	1	1	2A	Negative	0	Negative	0	Negative	0		1A	3	Unknown	Unknown	Unknown	Not Recurred	LIVING
B200_182	48.4846	Pre	IDC	2	2	3A	Negative	0	Negative	0	Negative	0		2B	3	3	3.94	3	Recurred	DECEASED
B200_183	44.271	Pre	IDC	2	1	2B	Negative	0	Negative	0	Negative	0		N/A	N/A	N/A	0	0	Not Recurred	LIVING
B200_184	52.3231	Post	IDC	2	1	2B	Negative	0	Negative	0	Negative	1		N/A	N/A	N/A	0	0	Not Recurred	LIVING
B200_185	40.5749	Pre	IDC	2	0	2A	Negative	0	Negative	0	Negative	0		N/A	N/A	N/A	0	0	Not Recurred	LIVING
B200_186	45.3196	Pre	IDC	2	1	2B	Negative	0	Negative	0	Negative	0		2B	3	3	4.112	3	Not Recurred	LIVING
B200_187	39.0226	Pre	IDC	2	0	2A	Negative	0	Negative	0	Negative	0		1A	3	3	1.87	2	Not Recurred	LIVING
B200_188	44.7228	Pre	IDC	2	3	3C	Negative	0	Negative	0	Negative	0		2A	3	3	3.482	3	Not Recurred	LIVING
B200_189	45.7741	Pre	IDC	2	0	2A	Negative	2	Negative	0	Negative	0		N/A	N/A	N/A	0	0	Not Recurred	LIVING
B200_190	68.5339	Post	IDC	2	1	2B	Negative	0	Negative	0	Negative	2	1.316	1A	3	3	2.08	2	Not Recurred	LIVING
B200_191	50.935	Post	IDC	2	3	3C	Negative	0	Negative	0	Negative	1		N/A	N/A	N/A	0	0	Not Recurred	LIVING
B200_192	52.5311	Post	IDC	2	0	2A	Negative	0	Negative	0	Negative	0		N/A	N/A	N/A	0	0	Not Recurred	LIVING
B200_193	58.6037	Post	IDC	2	0	2A	Negative	0	Negative	0	Negative	0		2A	3	2	3.407	3	Not Recurred	LIVING
B200_194	54.1739	Post	IDC	3	3	3C	Negative	0	Negative	0	Negative	0		3A	3	3	3.464	3	Recurred	LIVING
B200_195	25.4675	Pre	IDC	2	2	3A	Negative	0	Negative	0	Negative	1		N/A	N/A	N/A	0	0	Not Recurred	LIVING
B200_196	47.8248	Pre	IDC	2	0	2A	Negative	0	Negative	0	Negative	2	1.72	1B	3	Unknown	0.889	1	Not Recurred	LIVING
B200_197	31.8549	Pre	IDC	3	1	3A	Negative	0	Negative	0	Negative	0		1A	3	3	2.145	2	Not Recurred	LIVING
B200_198	51.4552	Pre	IDC	2	3	3C	Negative	0	Negative	0	Negative	0		3A	2	2	3.113	2	Recurred	LIVING
B200_199	50.6639	Pre	IDC	3	3	3C	Negative	0	Negative	0	Negative	0		3C	3	3	3.421	3	Recurred	DECEASED
B200_200	47.2416	Pre	IDC	2	1	2B	Negative	0	Negative	0	Negative	0		1A	3	3	0.988	1	Recurred	LIVING
B200_201	49.4018	Pre	IDC	2	2	3A	Negative	0	Negative	0	Negative	0		2A	3	3	2.058	2	Not Recurred	LIVING
B200_202	43.8193	Pre	IDC	2	0	2A	Negative	2	Negative	2	Negative	2	1.75	N/A	3	Unknown	0	0	Not Recurred	LIVING
B200_203	35.0198	Pre	IDC	4	3	3C	Negative	0	Negative	0	Negative	0		3A	3	3	4.095	3	Recurred	DECEASED
B200_204	45.3361	Pre	IDC	2	0	2A	Negative	0	Negative	0	Negative	1		1A	3	2	1.454	2	Not Recurred	LIVING
B200_205	46.0726	Pre	IDC	3	2	3A	Negative	0	Negative	0	Negative	0		N/A	N/A	N/A	0	0	Not Recurred	LIVING
B200_206	56.2437	Post	IDC	2	0	2A	Negative	0	Negative	0	Negative	0		2A	3	3	2.245	2	Not Recurred	LIVING
B200_207	42.757	Pre	IDC	2	0	2A	Negative	0	Negative	0	Negative	0		1A	3	3	1.412	2	Not Recurred	LIVING
B200_208	66.0123	Post	IDC	2	1	2B	Negative	0	Negative	0	Negative	0		N/A	N/A	N/A	0	0	Not Recurred	LIVING
B200_209	50.8857	Post	IDC	2	0	2A	Negative	0	Negative	0	Negative	1		3A	3	3	4.034	3	Recurred	DECEASED
B200_210	59.8029	Post	IDC	3	1	3A	Negative	0	Negative	0	Negative	0		2A	3	3	2.084	2	Recurred	LIVING
B200_211	57.807	Post	IDC	2	1	2B	Negative	0	Negative	0	Negative	0		N/A	N/A	N/A	0	0	Not Recurred	LIVING
B200_212	55.0637	Post	IDC	1	1	2A	Negative	0	Negative	0	Negative	0		N/A	N/A	N/A	0	0	Not Recurred	LIVING
B200_213	52.2793	Post	IDC	2	3	3C	Negative	0	Negative	0	Negative	0		N/A	N/A	N/A	0	0	Not Recurred	LIVING
B200_214	61.6235	Post	IDC	2	3	3C	Negative	0	Negative	0	Negative	1		1A	3	2	1.7	2	Not Recurred	LIVING
B200_215	41.7029	Pre	IDC	3	3	3C	Negative	0	Negative	0	Negative	1		3C	3	3	4.991	3	Recurred	DECEASED
B200_216	60.4819	Post	IDC	3	1	3A	Negative	2	Negative	0	Negative	0		3A	3	3	2.985	2	Recurred	LIVING
B200_217	64.2957	Post	IDC	3	0	2B	Negative	0	Negative	0	Negative	0		1A	3	Unknown	Unknown	Unknown	Not Recurred	LIVING
B200_218	31.6769	Pre	IDC	2	1	2B	Negative	0	Negative	0	Negative	0		N/A	N/A	N/A	0	0	Not Recurred	LIVING
B200_219	42.0945	Pre	IDC	2	0	2A	Negative	0	Negative	0	Negative	1		1A	3	3	1	1	Not Recurred	LIVING
B200_220	46.3984	Post	IDC	2	0	2A	Negative	0	Negative	0	Negative	1		1A	3	2	1.074	1	Not Recurred	LIVING
B200_221	69.5031	Post	IDC	2	0	2A	Negative	0	Negative	0	Negative	2	1.17	2A	3	2	3.04	2	Recurred	LIVING
B200_222	56.9802	Post	IDC	3	2	3A	Negative	0	Negative	0	Negative	1		2B	2	2	1.549	2	Recurred	LIVING
B200_223	63.7919	Post	IDC	2	2	3A	Negative	0	Negative	0	Negative	0		1A	2	2	1.308	1	Not Recurred	LIVING
B200_224	44.1999	Pre	IDC	2	2	3A	Negative	0	Negative	0	Negative	0		N/A	N/A	N/A	0	0	Not Recurred	LIVING
B200_225	53.744	Post	IDC	2	0	2A	Negative	0	Negative	0	Negative	2	1.18	N/A	N/A	N/A	0	0	Not Recurred	LIVING
B200_226	66.6201	Post	IDC	2	0	2A	Negative	0	Negative	0	Negative	2	0.9	1A	3	2	1.468	2	Not Recurred	LIVING
B200_227	34.0342	Pre	IDC	2	1	2B	Negative	0	Negative	0	Negative	0		1A	3	3	1.572	2	Not Recurred	LIVING
B200_228	33.5688	Pre	IDC	2	0	2A	Negative	0	Negative	0	Negative	1		1A	3	Unknown	1.083	1	Not Recurred	LIVING
B200_229	50.5654	Post	IDC	2	0	2A	Negative	0	Negative	0	Negative	2	1.96	N/A	2	Unknown	0	0	Not Recurred	LIVING
B200_230	66.694	Post	IDC	3	3	3C	Negative	0	Negative	0	Negative	0		1A	3	3	1.849	2	Recurred	DECEASED
B200_232	39.6769	Pre	IDC	1	1	2A	Negative	0	Negative	2	Negative	0		N/A	N/A	N/A	0	0	Not Recurred	LIVING
B200_233	49.9329	Post	IDC	3	2	3A	Negative	0	Negative	0	Negative	2	0.53	2A	3	3	2.24	2	Not Recurred	LIVING
IDC, Invasive Ductal Carcinoma; NA, Not accessed due to pathologic CR or insufficient residual tumor tissue.
